# Supplementary material for: The Relationship between All-Cause Natural Mortality and Copy Number of Mitochondrial DNA in a 15-Year Follow-Up Study
Source: Int J Mol Sci. 2023 Jun 21;24(13):10469. doi: 10.3390/ijms241310469 (PMC10341474; doi:10.3390/ijms241310469)
Supplement: Supplementary file 1 [file ijms-24-10469-s001.zip]

Archive with 1 entries (1 files):
- ijms-2457163-supplementary.pdf
